# Supplementary material for: Comparative mapping of Brassica juncea and Arabidopsis thaliana using Intron Polymorphism (IP) markers: homoeologous relationships, diversification and evolution of the A, B and C Brassica genomes
Source: BMC Genomics. 2008 Mar 3;9:113. doi: 10.1186/1471-2164-9-113 (PMC2277410; doi:10.1186/1471-2164-9-113)
Supplement: Additional file 1 — Sequence data of the intron spanning primers used in the present study. This file contains the sequence information of all the intron spanning primers which generated polymorphic IP markers deployed to develop the B. juncea genetic map in the present study. [file 1471-2164-9-113-S1.xls]

## Sheet: Sheet1
At gene locus	Primer	Primer sequence
At1g01290	F	5' - CGAAAAGGGCTTTCAGCAGTA - 3'
	R	5' - TGTCAACACTAAAATCCTCAGGGTT - 3'
At1g02090	F	5’-CGTAAGGAAGCAGAAGAAGG -3’
	R	5’-TGGTTCCCCAAACATCTC -3’
At1g02410	F	5' - ATGGAGGTACTGTTCAACGCAA - 3'
	R	5' - AGGAGTCGCTGCTCCTCA - 3'
At1g02870	F	5’-TGCCAAGGAGTTCGAGC -3’
	R	5’-AAAGGAGCACTCTTTCCATCT -3’
At1g03180	F	5' - TCGTCCTCTATATGCACCAGCA - 3'
	R	5' - CCAGGAGCTTCACGGATCA - 3'
At1g03330	F	5’-CGTGTTGTTGATCAGGACAAG -3’
	R	5’-TACCTCACCACTGATCCTCTG -3’
At1g03687	F	5' - AAGCATAGGGCTACATATGAAGCA - 3'
	R	5' - TTGGGATAGAGGCAACGGA - 3'
At1g03910	F	5’-CTGAAGCCTATCGACGTCC -3’
	R	5’-TCATCCCGAAGCTCTTCC -3’
At1g04950	F	5'- AGGCTTTGACTCAGCACTATGG-3'
	R	5'-CGGGAAGATTTTAAGCCGG -3'
At1g05055	F	5’-AGTGCCATTTACCATGCTCA -3’
	R	5’-TGACTCAGAGGATTCTGGTCA -3’
At1g05205	F	5' - CTCACCGCTGCAACGATC - 3'
	R	5' - TCTCTTTGGAGGTTCCAGGT - 3'
At1g05720	F	5’-GTACGTTTTCAACTCACCACC -3’
	R	5’-TGAAGTAGGCTTGACCTTCTC -3’
At1g05850	F	5'-GCT GTT GGT TTC TGG GAC TAC CA -3'
	R	5'-CCA GCT GCA CCG TAG TTG AAG T -3'
At1g07210	F	5' - AGACGAGACCTTCGATCCTTC - 3'
	R	5' - GCCTTCTTCAGAACTTCCTC - 3'
At1g07980	F	5' - ACGCAGCTCCGGTTCCA - 3'
	R	5' - CAGAAAACCGCTCAATGAACA - 3'
At1g08780	F	5’- ACATTAACACCTTCAGCCG -3’
	R	5’- CGCACCATCTCCTCATC -3’
At1g09760	F	5' - AATCACTTCGAGTACTGGATTTCAT - 3'
	R	5' - CGGCAATTTCTTCTATCGTCTG - 3'
At1g10840	F	5’- GAGACCTTCATGAATTACCAGG -3’
	R	5’- CTTCAGTCTCCAGTTCGGTC -3’
At1g11240	F	5' - AGGCAGAGCCTGATGCTT - 3'
	R	5' - CTTGATCCCTCTTGCTTGTTTCT - 3'
At1g11880	F	5' - CAATGCTGGTTATATCTGTTTCCA - 3'
	R	5' - GTTTGGGAGCTGCTTAAACTGAA - 3'
At1g12230	F	5' - AAGGGACGATGGAAGACG - 3'
	R	5' - GCCAAAGCCATGTCCACA - 3'
At1g12840	F	5' - AGCTTTGTGGAAGGAGTTTCGCA - 3'
	R	5' -TCGGTTAATGGCATTGAGTTGA - 3'
At1g14620	F	5’- TGTCTACGCCTTTCAGGAGTTC -3’
	R	5’- TCTGGGAGCAGGTACATAGTCC -3’
At1g15370	F	5' - CGTGTTGTTCGCTAATTCCGT - 3'
	R	5' - ATTCTCAGCTCCCAACTTAACC - 3'
At1g16740	F	5' - GAGGTCTCTGGATCGAGCG - 3'
	R	5' - GGTTCAGCTGGATGTTCTCCTT - 3'
At1g17680	F	5' - ATCAGACAAGCCATCTGTCATGT - 3'
	R	5' - ATGTTTGTTAGCTCATCAGCCA - 3'
At1g18060	F	5’- ACGAGATTGTTCCACCGGC -3’
	R	5’- CCTCTGCTGCAACCTTCCG -3’
At1g18340	F	5' - CTTCTCTCTTGTCAGGATCACTCTC - 3'
	R	5' - AACATACTGTTCCGGGCCATCT - 3'
At1g19240	F	5' - GCGAAATCGGCAGCTTCTTCTT - 3'
	R	5' - ACCCGTCTCTTAAGCGTATAACCCAC - 3'
At1g19850	F	5'-TGCTTGAAGAGATGAAGCTGTTG-3'
	R	5'-ACAGGTTGAAGACTCATCTGAGC-3'
At1g20410	F	5’- AGGCTCAAGGTGCGTCTG -3’
	R	5’- CCTTTTCAAATGAATTCTCGGA -3’
At1g21090	F	5’- CCTACGCTTCTCCTCATTTCAAG -3’
	R	5’- GAGCTTCTGGTTGAGTTGGC -3’
At1g22860	F	5’- AACCGTGTTGAAGATATGGAGA -3’
	R	5’- ACCTAATGAGCTCGTTATCGTGTA -3’
At1g23180	F	5' - GAAGCAGCCAGAGATCTCACTAA - 3'
	R	5' - TCGTCAAACCAGCTTCTTCTAGCT - 3'
At1g23440	F	5'- AGA CTG CTG GGG AAG GTG CA-3'
	R	5'- ACA ACG GAA ATG AGC TTC GTT CA-3'
At1g24310	F	5' - TTCAACAGAAAGAGAGCGCCT - 3'
	R	5' -CTCAGACAGTTCGGCCTCTCCT - 3'
At1g25540	F	5'- AGACCATCGTCTCCGACTATCTC-3'
	R	5'- GATCACCAGTGACAGCTCAACA -3'
At1g26180	F	5' - GGCTCGTTTACTTTCTCAGCAA - 3'
	R	5' - CGAGAAGGATGATGTCAGAACATA -3'
At1g26850	F	5'-CCA ACT TCT GCA AAA CCG ATG A -3'
	R	5'-TGT CAT CCG CAT TGC ACC TA -3'
At1g27385	F	5' - ACAATGGCTTGCAAAACGAT - 3'
	R	5' - AGCCAATCTTTAGCAGAATCATCAG
At1g28100	F	5' - ACCTCCATGGATATTCAAAGGA - 3'
	R	5' - CTTGCGTCCGTGATGACAAG - 3'
At1g28530	F	5’- GACACAAGGCAAAGAAGTCGG -3’
	R	5’- GGTAGCTGTTTCCTGGGAAGTG -3’
At1g28560	F	5'- CTG ATA TGG CTA TGA AGG AAG CC-3'
	R	5'-TGT TTG AGT TTA GCA AGC TGC TC -3'
At1g29990	F	5' - CTTGTGAAGCAGGATTTGGC - 3'
	R	5' - CGCTTTTCCTGCCTGGATAG - 3'
At1g31812	F	5'- ACG TCT AAT CAT CAT GGG TTT GA-3'
	R	5'-GCT GAA CAT CCC AGG ACG AC -3'
At1g31910	F	5' - CGAATGGACAGATGTCAAATTAAC - 3'
	R	5' - GCGATTCTGGTGTCAATGGAA - 3'
At1g33265	F	5’- TGACTGGCTCTGTCCTTATGG -3’
	R	5’- CGCCAAGGACTCTTGTCTC -3’
At1g33980	F	5' - GCACTTGCCGCCTTCTCTT - 3'
	R	5' - TAGAGCCTTCACGAGGATCTT - 3'
At1g34350	F	5’- CATCTCAACTTCCACATGTTCC -3’
	R	5’- CTGAGTTGAGAAGCTCTTCCAG -3’
At1g35460	F	5’- TCCGGCGAGTAAACGGT -3’
	R	5’- CCACCACTCATTTGCTCTTC -3’
At1g35680	F	5’- TGGCTGAACCGGAGACTAC -3’
	R	5’- TTTGTGCCGACAAGCAAC -3’
At1g36380	F	5' - GGAATCTCCTTCGTTCCTTGAC - 3'
	R	5' - CTCCCACGAGATTCAGGTTT - 3'
At1g36980	F	5' - TTGATGTTCAATTGCGTCAGAA - 3'
	R	5' - CGACATACGCTATGAAAAGCCA - 3'
At1g47570	F	5'-CGGAAAGACATGAATGGTGCAG -3'
	R	5'-CTTGAATCTGGAGCAGGCATTA -3'
At1g48580	F	5' - GACAAGGATTTCTCTGAGGACC - 3'
	R	5' - GTTTTGACAATTGCCACGAC - 3'
At1g50030	F	5'- TTGGTCAAGTCGTTCAAAGTACAG-3'
	R	5'- GGGTATTCCTTGTATGGAGTCAC-3'
At1g50240	F	5’- CGGATTCCCAACCCAAGAG -3’
	R	5’- GCGTCAGTAAAGTCTAGCAGTGC -3’
At1g50575	F	5' - ATTTGTTTGAGAGAAGTAGCCCA - 3'
	R	5' - CTTTTTCTATTTTGATGCCACC - 3'
At1g51740	F	5' - GATGGCAACTCATGTTCTGCA - 3'
	R	5' - TGTTTCCAAGCTCCACGTTCTT - 3'
At1g54520	F	5’- TGATACATCCACATCGGAGG -3’
	R	5’- CCTCAGCAAAGCCAATGTTG -3’
At1g57680	F	5' - TGCTCAGATCTTCCCCGTT - 3'
	R	5' - ATCCACGCATGCTCTCTACCA - 3'
At1g58220	F	5'-TGA CAC CAT GAC GAT ACT GAA G -3'
	R	5'- TTG ACA TGC GCA ACA GCT T -3'
At1g60430	F	5' - ATCCCTGTTCCTGGAGAAAC - 3'
	R	5' - CGTCAGTAACTTTGATCTTGTATCA - 3'
At1g61780	F	5’- GACGACGAAGATGGTGTGC -3’
	R	5’- CATCTTGATGCACTTGCTGC -3’
At1g62640	F	5' - TCTGGATCTGGGTTTTGCGT - 3'
	R	5' - CCCAACCAAGCTATCTTTGC - 3'
At1g63980	F	5' - AAGAACCTGTGCAAGCAGATT - 3'
	R	5' - CAAAACTTGCCCTAATCTCCACT - 3'
At1g67060	F	5' - CGGTTGCTTGCAAGCTTAC - 3'
	R	5' - TTCATTTGCATTCACCTCCA - 3'
At1g67170	F	5'-ACAGGAGTACCAGCAGTGCA -3'
	R	5'-CTCCTTGATAAGGGTATTGAGCTG -3'
At1g67550	F	5' - TGCATGGATCTTTCCTTCCAG - 3'
	R	5' - CAACGCTTTTCCTTTCTCCTG - 3'
At1g68310	F	5’- GGTGGAACATTGTAGCATGG -3’
	R	5’- ACGTTTGGATTCTCTAGTGCAG -3’
At1g68660	F	5' - GGAGATTAGCTCTCGCACCA - 3'
	R	5' - GCGTTTTCTCTATAATTGGTTTGTC - 3'
At1g69390	F	5' - GCGAGCTTASTWWCTCCTTATCA - 3'
	R	5' - CATCTTGAGCCGCTGCTT - 3'
At1g69980	F	5’- TCATCATCGTTTCTCGCCA -3’
	R	5’- GATAACCCGTTTCACTGCAAC -3’
At1g70350	F	5' - TTACAYAGYGTTACTGCTTCAGCYTT - 3'
	R	5' - CGGAAACWAYTTTCTTGGAATCT - 3'
At1g70610	F	5'-TGGGTTATCTTCGCTGCGTT -3'
	R	5'-GTCACCAACAGTTTGAGAGTCGA -3'
At1g71865	F	5' -TTGCGTCTCCAGATCTCAA - 3'
	R	5' - GATCTTGCAGCTTGAATGAGTGA - 3'
At1g72380	F	5' - TGCAGATCATGAAGTTTCCTT - 3'
	R	5' - ACGTTTCCGATAGTCATGCA - 3'
At1g72740	F	5’- AATGGATCTGATGTCAGTTCCA -3’
	R	5’- TGCAGCTTCGTCGATCATC -3’
At1g72890	F	5'-AGAGTGGCCGTCCGATTCC -3'
	R	5'-CGACCAGCTTCGAGTCATC(T/A)TC -3'
At1g73030	F	5'-GGA TGG TGC TCG GAT CTA CGC -3'
	R	5'-CCT CCT GGA CAA ATC ATC CTC A -3'
At1g73090	F	5' - CCATTGGACCCTGCTTCATA - 3'
	R	5' - TCAGGGATGTCTTCAATCTTT - 3'
At1g73530	F	5’- GTCTTCTATCTCTGGTCCGAAGAC -3’
	R	5’- TCAGTTGTACGGAAAGAAAGCC -3’
At1g74640	F	5' - GTGCAACTATTGTAGATTGGCC - 3'
	R	5' - CCCACGTTGGGTAGCACG - 3'
At1g75980	F	5' - CGGTCTGAATCGAATACAGC - 3'
	R	5' - GTCCAATCTGCAGGTCTTG - 3'
At1g78560	F	5’- GCTGGCTTTGTGTTGCAG -3’
	R	5’- CCTGGACAGCAACCAACC -3’
At1g79040	F	5'-TCATCGGTGACGTTGAAACC -3'
	R	5'-ACAAGAAGAGCTCCTCCGGC -3'
At1g79150	F	5' - CATATATTGAACAAATCTCAGAGGAGAG - 3'
	R	5' - TTCAAACGACTCTTCAGCAGATA - 3'
At1g79950	F	5'- CTATCTGGAAGCATGTGGTACAGTC -3'
	R	5'- CGGAAAAATCGAGCAAGGTC -3'
At1g80460	F	5' - ACCAGCACCAGATTCATCAT - 3'
	R	5' - CAATGCACACTTTCACACTTTC - 3'
At2g01350	F	5'- TCAACTTTATGCAGAGGATGAG -3'
	R	5'- TCTTGCCTCCACCAATCAG -3'
At2g01400	F	5'- TCGATGACCGGAGAATCA -3'
	R	5'- CCTGGAAACATCTTTGGAATC -3'
At2g01640	F	5'- GGGCAAACCGAGCAAAGG -3'
	R	5'- GGAAAAGATCATTCGCCTTTAG -3'
At2g01850	F	5'- TTCTCTGGTCTGATTCTCACATC -3'
	R	5'- GTTGTGTAGAGAGACATCGGCT -3'
At2g01940	F	5'- CATTCTTGTGACTGTGGTCG -3'
	R	5'- TGATGTTCAATAAAACTCTCCACC -3'
At2g02760	F	5'- TCAAGAGGTTGCAGCAAGA -3'
	R	5'- GAGAATTCGGATTAGGATCACA -3'
At2g03060	F	5'- GAGCTATCTATTCTTTGTGACATTGA -3'
	R	5'- AATCCTTGCTTGAGTACTCAAGTC -3'
At2g03870	F	5'-GACAAGGGTGTTCAAGTTAAGCT -3'
	R	5'-AGTTCCATCAGTTGGTGACAC -3'
At2g04235	F	5'- AACATTGAGGTTGAATTGTGC -3'
	R	5'- GATTAACAAAAGAGGACCAACCT -3'
At2g05755	F	5'- ACCCAGGTTCAACATCTTCTC -3'
	R	5'- CTCAGGAACGCGGTCTCA -3'
At2g05990	F	5'-CGACAAAGGCCATGTCTGAAT -3'
	R	5'-AAACCTTTTTAATCTCCATCAATGA -3'
At2g06510	F	5'- GATCGGGTTAAGTCAGGACA -3'
	R	5'- ATGGTCTCCATGTTCAGCAC -3'
At2g07340	F	5'-TCTAGAGATTCAAGCAAGCATGAT -3'
	R	5'-GGTTCTTGCTGCAACAGCTC -3'
At2g07440	F	5'- GACTAGAGATGTCAAATGGGCT -3'
	R	5'- TCAAGAAAAACTCTTCAGCTCCT -3'
At2g07690	F	5'- CTGATAGGAGCCAGTATGTTGA -3'
	R	5'- AAATGTTGCTGTAAACATCTTGAC -3'
At2g12400	F	5'- AGAAGGAAAGTGGAGAGAACTC -3'
	R	5'- CGTGTAAAGGAAAACACATCC -3'
At2g12462	F	5'-CGAAGGAGAAGCAGTCGC -3'
	R	5'-CACAGGCAATCTCTCCACTTG -3'
At2g14045	F	5'- TATGAGCAGAATGACAAGCCT -3'
	R	5'- GAATGCAAGCTCTTCACTCC -3'
At2g14170	F	5'- TGTGCTGGCATTTGTCCT -3'
	R	5'- CGCAAGCATTACAGAAGCAC -3'
At2g14250	F	5'- CAACAACTCCCTCCACGT -3'
	R	5'- GGCTGTCTGTCCATATTGAGA -3'
At2g14860	F	5'- TAAGAAAATGGCCATGGGA -3'
	R	5'- TCATACACAGGCCAATACATGA -3'
At2g15290	F	5'- AAGGCAAAGCTCGCTCAG -3'
	R	5'- TCAAACCTTTCACAACATCAGC -3'
At2g15430	F	5'- AGATTGACTTGATTGAGAGCAG -3'
	R	5'- GTATGCTTCTGGATCAACCAC -3'
At2g16660	F	5'- GTCGCATTCTCTCCGGTAC -3'
	R	5'- ACCACCATTGAACCGATGTA -3'
At2g16860	F	5'- GAATCCTTACCACGAGTGTGT -3'
	R	5'- TGGGGTTCTTGGTTATCCTC -3'
At2g17420	F	5'- GTACTACGAAGACGAGCGTGG -3'
	R	5'- TCCAAAGCGGCCATGCA -3'
At2g17710	F	5'- AGAAGCAGATTATGGATGAGTCTG -3'
	R	5'- AAGAGCAGGCTGGTTCAAGT -3'
At2g18040	F	5'- CGTGTTTCCGACTGTAGCTC -3'
	R	5'- GGCTTCTGCATTTGACCTC -3'
At2g18410	F	5'- GCTCGCGCCAGCTCTCAC -3'
	R	5'- GGCATGGATGAATGTCTTAGCA -3'
At2g18900	F	5'- AAG (A/T)TT TGG G(A/C)G TCT GAA CCA -3'
	R	5'- AGA GAA AGC AGC AGC AGT CA -3'
At2g19260	F	5'- ATATGCGGAAAGTGGCGTAG -3'
	R	5'- TCGTGTTTTGGCGTCTGA -3'
At2g19560	F	5'- ACGCACTCAACGTCTTCCA -3'
	R	5'- ATGCTTCGACTAGATTCCCAAC -3'
At2g20490	F	5'- GACGAAGATGTATCTTCAGTGCT -3'
	R	5'- CCGCTTCTTCAACAAAACTCTCT -3'
At2g21150	F	5'- CTTGACGATGGCAGTGATG -3'
	R	5'- GTTTCCACTGAGGGGTCCT -3'
At2g21620	F	5'- ATAGCCGTTGATCATGGTCC -3'
	R	5'- TCAACAACACGAGCCACACT -3'
At2g22000	F	5'- TCTTCTCAACTCTCCATGTTCTG -3'
	R	5'- GCGGTCTTGGTCTCCTTCT -3'
At2g22370	F	5'- TCAAGGAATCATCGAGACACAG -3'
	R	5'- TGCACCTCTCATCGCACC -3'
At2g22640	F	5'- AAGCAGATTGGGAGAATCG -3'
	R	5'- TCTCCAAGCGACGTTCCA -3'
At2g23090	F	5'- GGTGGAGGAAACGCACAGA -3'
	R	5'- CTCAGCGTGCTCCCTGCA -3'
At2g23390	F	5'- TGGGCTGATGCATACCG -3'
	R	5'- CATGTCCATCAAGAACTCGTC -3'
At2g23930	F	5'- AGGTCAGCCTCCGGATCT -3'
	R	5'- TCAACAACAAGATTCATGAACTG -3'
At2g25737	F	5'-CCATGCTTATGCTTGGGATTAG -3'
	R	5'-GTCCCAGTTCCTTCCAGTATACA -3'
At2g24765	F	5'-TCA AGT TTC AGG TCT GGG ATT TAG -3'
	R	5'-CCT GAT GCT CGT TTG TCC AC -3'
At2g25740	F	5'- GGCTGCTGTTGAGAGAGCT -3'
	R	5'- CGAGTCGACGGTATTGTCGT -3'
At2g26350	F	5'- AGCTGATAAGGGAAACTGGTCT -3'
	R	5'- TGCACCATTCCATAATGCA -3'
At2g26590	F	5'- GTTGTCCCTGATGCACGA -3'
	R	5'- TCTGCATCACCTTCAGCTCT -3'
At2g26990	F	5'-GAGCCCGAAGATGCACTTTCTG -3'
	R	5'- CAGTGTTCTGGCCAGCAGATCC-3'
At2g27490	F	5'- GCTAACGGGAGGCATAGC -3'
	R	5'- TCGACAACTATCACTTTAGCTCC -3'
At2g27730	F	5'- GCAAAGTTCTTAGCGAAGAGGA -3'
	R	5'- CCACTTGCTGCTTGTTCTCC -3'
At2g28880	F	5'-GATGAGTGGACGTGGGAAGAA -3'
	R	5'- AAATCAGAGTTTCTCCCGGATG-3'
At2g30200	F	5'- AATGCGCTCACTGCTTCAC -3'
	R	5'- AACACAAATGTCCAGAAGATCATAC -3'
At2g30410	F	5'- ATGAAGGACAAAGGTGCTGA -3'
	R	5'- GCATCTTCAACTTCTGGACCT -3'
At2g31490	F	5'- CGGAATCTTCGGCATCGC -3'
	R	5'- TGTGGTCTGCCTGCATCTTC -3'
At2g32080	F	5'- AAGAGTTGCAGCTTGATTCCA -3'
	R	5'- GTGTTCCTGTCCATCAGAAGG -3'
At2g32520	F	5'- TCCAAATCCAAAGAGATGACACT -3'
	R	5'- CCCCACCATTCTTGAATCAC -3'
At2g33400	F	5'-GCT TCG GTC TCT CTT CCA ACA -3'
	R	5'-CAT CAG CGT CAT CTT CAT AGT CG -3'
At2g34050	F	5'- GTTTGTTGGAGCAACGAGC -3'
	R	5'- AGATCATGTGAGGCGCTTCA -3'
At2g34860	F	5'- CTCTTCGCAACCCTTCGC -3'
	R	5'- GCTGGAGATAAGCACACACATG -3'
At2g35790	F	5'- CGCCGTCTCTCTTCCTCC -3'
	R	5'- GATGCCCACGTTCTCTGG -3'
At2g36305	F	5'- CGCGATGGCACTATTCTACG -3'
	R	5'- GGATACACCACTCCTTGCCA -3'
At2g36530	F	5'-GCC ACT ATC ACC GTC GTT AAG GC -3'
	R	5'-GGG CCG ATG ATG TTG TTC ACA -3'
At2g36930	F	5'- GCGTAAACCAGAGACGGAGA -3'
	R	5'- GAGTTGTGAGTGTGGCGC -3'
At2g37560	F	5'- TGTTGTCATCAATGGCTACCT -3'
	R	5'- GGTTTGGGCTGTGCTTCC -3'
At2g38090	F	5'- AGG AAA GAG AGG ATC CGC CG -3'
	R	5'-AAG TTG CGA GCT ATG TTT CTC CA -3'
At2g38130	F	5'- TGGAATCTGGCTGTGAAGAG -3'
	R	5'- TGAACCCGAGTCTCCCATATAG -3'
At2g39910	F	5'- ACTGGATCATTGGTCTCCTGA -3'
	R	5'- GCTTTCAGGAGTGGCTCAAC -3'
At2g40765	F	5'- GGCGCCATATGGGTCGT -3'
	R	5'- TGTCTTCTTAATCCAATCAAATGG -3'
At2g41530	F	5'- ACTTTCTCCATCTACTTCCCTCCT -3'
	R	5'- TACATACGCCAGTTCTTCCACT -3'
At2g42040	F	5'- TGTAGACGTGAAGAGTAGTACTGATG -3'
	R	5'- GTTGAAGAGTCGGATTCTCCT -3'
At2g42780	F	5'- TGCGCAAAAGCTCCTCCA -3'
	R	5'- TGCTTCGTGAAGTTGAAGG -3'
At2g43360	F	5'- TCCAAGGACGCTGTCAATG -3'
	R	5'- TGTTGCTTCTCAATCATGCC -3'
At2g44050	F	5'- CTTCAGCTCCGAGCTCTTCA -3'
	R	5'- GGAATTTAAGAGTCGCTCTTGG -3'
At2g44520	F	5'- TGGTGCTGTTGTTGGTGC -3'
	R	5'- AGGAAGGAAGAGAAGACTGGC -3'
At2g44970	F	5'- CCCACATTCCTTAAGCTCCAG -3'
	R	5'- CGGCTTCATTAAGAGCTGGT -3'
At2g45690	F	5'- GGTGTGGAGAAACAGAGAGTATGT -3'
	R	5'- GTCCCGGAAGGTCCAACA -3'
At2g46390	F	5'- AGATGATCTACCGAAAGTGGAGT -3'
	R	5'- CACTTGTTTGATGAGACATTCTTCT -3'
At3g01060	F	5'- TCGGTCGACCCATGTCCGT -3'
	R	5'- TTGTCTTGGCGCCACCCATA -3'
At3g02420	F	5'- GGCTTCCTTCTGATTATCTCTCTG -3'
	R	5'- GGAGTATTCAAGAAGGGAGCGT -3'
At3g02860	F	5'- GTACAACGAATCAGACCAGCCT -3'
	R	5'- GAAGAATCCCTCTGGAAGAGGT -3'
At3g03960	F	5'- CATTGCTTCTCTGTACACTGGACA -3'
	R	5'- TCTCTCCTTGGTCCACCTGCT -3'
At3g04460	F	5' -AGA CTT CGT GGT CCT CCA TGG- 3'
	R	5' -TCT GGA GGT AGA GGG ATT CCT TCT- 3'
At3g04950	F	5'- GGAGCTCCGTGATGCTACAGGA -3'
	R	5'- CTGCCCACTTTTGGCTAAGTT -3'
At3g06483	F	5'- CTCTCTGAGAAACCTGCCGT -3'
	R	5'- CCGGAGCAGAACCATACTCTC -3'
At3g07950	F	5'- CGGTACATATATGGGCTGGTTA -3'
	R	5'- CTCTAGAGCCCTTGCTCCTCT -3'
At3g08690	F	5' -GGA TCC TCC TTC TAA CTG CAG C- 3'
	R	5' GAT GGT AAG AGC AGG GCT CCA-- 3'
At3g09050	F	5'- GACAAGGTTGGAGAAGACGCC -3'
	R	5'- ACTTTTCTCCAATCCGGTGAAG -3'
At3g09925	F	5'- ATATGGATTGGTTCGGCTGC -3'
	R	5'- GGGAAGTAGACAGGCCAGTTGTA -3'
At3g10572	F	5'- TGCTCTATGTATGAAGAGGCAGAG -3'
	R	5'- CCACAACTTCCATGTACTCATCAA -3'
At3g11150	F	5' -ACC GAG TCT GGT TGG GTG TC- 3'
	R	5' -CCA TGG GAA GTG TAA GCA TCA AT- 3'
At3g12260	F	5'- CACCATCATGGACATTTACAATCT -3'
	R	5'- CAGCTCTTCCATTCCCTTGAA -3'
At3g13120	F	5'- TCCAGAAACTCTCGATGAACCC -3'
	R	5'- GAGGCACCCAGTATGATCTAAGC -3'
At3g14850	F	5' - AAA TGG ACG GCC GGA TCT- 3'
	R	5' - GAT TGC CAT TGA TT(T/C) AG(G/A) CTA AG - 3'
At3g15190	F	5'-GCTTCTCTCAGAGCGTTTCTCAA -3'
	R	5'- GCCCATCGAGTGCTTCCAA -3'
At3g16310	F	5'- GTCCGAGTTGGTGGTCGCA -3'
	R	5'- CTTGGACCAGGAACATGTTTCA -3'
At3g16640	F	5'-GGTGTAC(A/C)(C/A)(T/A)GATCTTCTCACCGG -3'
	R	5'-GGT GTC GAC AAT GTC AAC AAC CT -3'
At3g16760	F	5' - AGT CAA GCA CAT TCT CAT CAG GA - 3'
	R	5' - CGT CAC ATT CTT CT(C/T) GTC GTG - 3'
At3g17300	F	5'- GCCTCCTGAGCTCGCTAACA -3'
	R	5'- GGGGTCAGTCTCATTCATGTG -3'
At3g18600	F	5'- AAATGTGGCGGAGGAG(C/T)TA -3'
	R	5'- CCAGTATCCTATCAGCTTCATCGAT -3'
At3g20320	F	5' -GAA GCC TTA CCC AAG CTT CTG- 3'
	R	5' -TGT GAA TCC CAG AAT ATC TGA GC- 3'
At3g20920	F	5'-GGAGCCGAGAAGAAGAGGGTTA -3'
	R	5'-GGGTTTTGGTAACACGATCACA -3'
At3g21400	F	5'-AGCAAAGCTGAGATGGGAGA -3'
	R	5'-GGAGTTGTGTTCCGGAGCTT -3'
At3g21865	F	5'-GTGATTTGTATCTCATGGAAAGAGT -3'
	R	5'-ATTGACTGCGAGGTGAACAC -3'
At3g22240	F	5'GTC AGT GGA GAC GAA GTC CAA- -3'
	R	5'-CGT TAA CTC CGA AGT CTC AGA AGC -3'
At3g23980	F	5'-CAAAGGGATCTTGATGCTTCA -3'
	R	5'-TCCATATCATCTTTTAGTTGGTTGAC -3'
At3g24315	F	5'-CCCTCAGCTCCCTTCTGATGA -3'
	R	5'-CTGTTCCACCACCAAGGAGAA -3'
At3g24800	F	5'-TTCTCTGCTGCGTTTGCCT -3'
	R	5'-GGAAAGTGAACGTAAGGGTCTCTAC-3'
At3g26370*	F	5'- CTT AGG GTT TCT CCT CAG AAG AAT AA-3'
	R	5'-TCC ATT TGT TTC ATT CTC AGG A -3'
At3g27100	F	5'-TGGAGTCTGGTTGGAAAGATG -3'
	R	5'-CCCTTTCTTCTTTACATGCTCC -3'
At3g27340	F	5'-GTCAGATCAATCGGTGGTGA -3'
	R	5'-CATACCGCCTTCCAGATATCA -3'
At3g43520	F	5'- CGCAGAAGTTGACTCTTGGTTACGC-3'
	R	5'- CTTCAGATAACCCATCAGCCCACC-3'
At3g43610	F	5'- CTGACGTCTGGTGTTCACTGAAG-3'
	R	5'- CTTAGATAACCCATATGCACAGACTC-3'
At3g44735	F	5'-CATGAAGCAAGCCTTGTGCCT-3'
	R	5'-CTCCTTCTCCGCAATATTCCATCC-3'
At3g44880	F	5'- GATCGGAACGATCAGAAATG-3'
	R	5'- ATCGATATGGGAAGGATCAGATAC
At3g45100	F	5'-CTTGTTAAACCTCGGCCACAAG-3'
	R	5'-AGCAGTATCAACAGCATTCGGTATC-3'
At3g45620	F	5'- GTCGAATCTCCGCCTCTGAG-3'
	R	5'- GTAGAATACGTTAGGATCTCCAGGC-3'
At3g46180	F	5'- GGATCCTGTAGCTCCGGTTTA-3'
	R	5'- GCCGAGAAACAAAATCTACAGCT-3'
At3g46560	F	5'-CCTCCATGATCGATCAGCTTCAGC-3'
	R	5'-ACACAGTCCACGAAACACCTCTCC-3'
At3g47370	F	5'-CACAAGATCAGAATCACTCTCTCCTC-3'
	R	5'-GAAGAGATCGATCACACGCTTG-3'
At3g47610	F	5'-GAGACCGGTTTGAATTTCGATCG-3'
	R	5'-AGCTGCCACATCAGCATCAGATACT-3'
At3g48100	F	5'-CAGAGAACATCTTGCCTCGTAT-3'
	R	5'-AGCTGCGAGTAGATATCATTAGCT-3'
At3g48540	F	5'-GCTCTTGCGTTTCGCTTCTTCTC-3'
	R	5'-ACACCATTTTGGCTCACCAAACA-3'
At3g50230	F	5'-GATCGTGACGGTGAAGAGATTTG-3'
	R	5'-CATGATGTCCAATGTAATGGCTTTG-3'
At3g51010	F	5'-GACCCATGGCTCATCCCAAG-3'
	R	5'-CAAGCTCGCTCCCTTGCGAC-3'
At3g51260	F	5'-CTCGCCGTCGAGAAGAAATC-3'
	R	5'-CACCCCCACTTTGAGTATACTTCTG-3'
At3g51610	F	5'-TCAGAAGTTCCAATGATCGATGT-3'
	R	5'-AGTGTTGAGGATCCCAGAACTG-3'
At3g51800	F	5'-GGGATGTCATATTGATGGGTTC-3'
	R	5'-GAGGCCTTCATCTTCAACTGATAG-3'
At3g52300	F	5'-GAGAGTTCTCTAACCTCCGTCG-3'
	R	5'-GTCCACGTACTTGGGAATCTCA-3'
At3g52990	F	5'-ACC TCT TCT GGA AGA GCA GCC A -3'
	R	5'- CAC CAC AGA TGC ATC ACC AAC T-3'
At3g53190	F	5'-CTTCTCATACCACATCCCGACC-3'
	R	5'-TGTTGCTTGGGAACACTATCCAC-3'
At3g54130	F	5'-CCGATCTCGACGGGAAGGAGCG-3'
	R	5'-GGGTCTATCTGCGCAGGCTCTGCA-3'
At3g54650	F	5'-AGAGGGCTCAGATTGGTTAC-3'
	R	5'-AGTGGAGAGGCTTGTTGAAG-3'
At3g54670	F	5'-TCGGATGACTGATCTTTGTCG -3'
	R	5'-CTTGACACGTACTGACTGAAGAGG -3'
At3g55005a	F1	5'-GAGATGATGGATCTCAAGACC
	R1	5'-GAACTTCAAGAATCCTTCAAGA
At3g55005b, c	F2	5'-CTTGAAGGATTCTTGAAGTTC
	R2	5'-TCTCTCCTTGAATTACCACC
At3g55430	F	5'-GCTGGTGTCAGAGATGTTAAGG
	R	5'-CAGGTCATAGGCTATGATGTTAAG
At3g55440	F	5'-GTT CTT CGT CGG AGG CAA CT -3'
	R	5'-TAT GGA GGG CTA ACC ACA ACC T -3'
At3g56290	F	5'-AGAAAGACGCCGAGCTTCTC-3'
	R	5'-AAAAGTCCTTGTATGTTCCTCC-3'
At3g57650	F	5'-GCCTCTGGGCATTCTCTTCTTC
	R	5'-CCCACAAGCCAATCAATATCAC
At3g58500	F	5'-CAAGCCTCTCTCCGAGCAACAG
	R	5'-CTCTGCAAGATCATGGAATTGTCC
At3g59490	F	5'-CTCTCTCAGATCAAATGGCGACT-3'
	R	5'-AGCTTCTGAATCGACCTAAGCTG-3'
At3g62620	F	5'-TTTCCAAGCCGAAGTTGATGAC-3'
	R	5'-CTACGGTTGCTTTGTTTAGCCTG-3'
At3g63420	F	5'-AAGCACATGATCCTTGCGGAGC
	R	5'-CTTCAAACCACCGGTCCCATCC
At4g00585	F	5'- GAGTATGACTGGTGGGCCTAACTGT - 3'
	R	5'- GGTTCCAAAGTTCTTGCACCAGATC - 3'
At4g01310	F	5'- TCTCCTTCGCTTCTGCAGTCTT - 3'
	R	5' - TTCTTGATCGCTTTTAGCCGTT - 3'
At4g01897	F	5' -AGTACGGAACAAGAATGGGAAGAGT - 3'
	R	5'- GACCATAGAAGTGAGGGAAGCTATT - 3'
At4g02425	F	5'- GAGTGAGCCTGGGTACAGAG- 3'
	R	5'- ACCTGAACTGAGGTTTACTATCTGA- 3'
At4g02580	F	5' - GATCTTCCATGGGAGTTTTCAGAG - 3'
	R	5'- TTGTGCAAGATCTAGGAGAGGAAT- 3'
At4g02830	F	5'-GGCAAATGAGTAAAGGAGAGGA- 3'
	R	5'-AGATTGAGAGCTTGAACTACACG
At4g02980	F	5' - AAGACCAGGTCTTTCCCACA - 3'
	R	5' - ATTTTAATAGGCGGCCGAGA - 3'
At4g04190	F	5'-GTCCTCCATCTCCTGTTATCCCTC-3'
	R	5'-CCTGCTTCAGTGACTCCAGTCTTT-3'
At4g04930	F	5'-GGTCCTGATCCATGGGCT-3'
	R	5'-CGTGAAGGGTTGCAGCTG-3'
At4g05530	F	5'-GCATCGACGCAAGGGAT-3'
	R	5'-GGATAAGATTGGGTCAGTAGATGG
At4g06676	F	5'-AAGCTTCTCTTAAGAACTGGGCAG-3'
	R	5'-CTCCAAGACCAGAAGGCCTTTC-3'
At4g07666	F	5' - AATGACATAAGTCTTGAKGAACAACT-3'
	R	5' - ATAGTGCATYRGGTGGCTCT-3'
At4g09060	F	5' - GAAGTTGCTAGAATGTCTGAGGA-3'
	R	5' - GCTCAACAAGGCTTGGCA-3'
At4g09760	F	5' - CGATGTAGGAAGCTTCTTGTTCG-3'
	R	5' - GCTGATATGTTGGGATCACGA-3'
At4g10050	F	5'-AGACTCTCCTCCAGCTATTGTGC-3'
	R	5'-GATAGAGACACGGGCTGAATCAA-3'
At4g10090	F	5'-CGATTGGTGTTCTTTGACATGC-3'
	R	5'-TTTCCAGCAGAGACATGTCATCC-3'
At4g10100	F	5'-CGAATTTCACGGTTCCGGTTAA-3'
	R	5'-TATCGGAGGTATGATGGCTAACTC-3'
At4g10180	F	5'-GTTGATGCTCGTGCTATTGGTTAC-3'
	R	5'-GATTAGCAGGTGTTGTCGATCCAA-3'
At4g10930	F	5'-ATGTGAAGAACTATACGGACCTGG-3'
	R	5'-GGTTTTAGTCACTGCCCATCTGTA-3'
At4g11790	F	5'- CAATAGCCAGACTGGATCTTTTAGC -3'
	R	5'- CTTCATGAACCACAGTAATACCCTT - 3'
At4g12590	F	5'- GCAAGTTGTTATTAGAGCTCGGAAT - 3'
	R	5'- ACATAGCTAACATCGACAGTGCTCA - 3'
At4g13720	F	CTCGTCTGGCTGCTCTTCA
	R	CTTCATGGCCAAGCTTCTC
At4g13940	F	5'GCTCCAGGAGTACTGGTGGTG- -3'
	R	5'- TCAGTGGCCCTCATGAGACC-3'
At4g14110	F	5' - AAGCTAAAGATATGGTTGCTGC-3'
	R	5' - AGATGCTGTATCCACTGTCCA-3'
At4g14570	F	5' - GACTAAAAGCATAAGCAGCGG-3'
	R	5' - GAGTATGTCCATCTGACAGCCA-3'
At4g15510	F	5'-GAG TTT TCT TCG CCT TCT TCC TC -3'
	R	5'-GTC CCA TTC CAA ACG AGC C -3'
At4g15520	F	5'-CTGCGTTTCTTCTCGGTAATGAG-3'
	R	5'-GTAACATTCAAAGAGGCAGTGCC-3'
At4g15530	F	5'-GGA AGA AGC GAA GGC AAC AAG -3'
	R	5'- GTA TCC ATC ATA CCG GGC ATT GA -3'
At4g15730	F	5'-TGTTGATCTTGACGTTGATCTCTC -3'
	R	5'-AACGCTTGTAAGTGGGCAAA -3'
At4g15790	F	5'-GACCAAACCTCCGATTCAACATC-3'
	R	5'-GAGCTTCGAATCAACAGGATTGG-3'
At4g15802	F	5'-GTCCAAAATCTTCTCCAGCAGA-3'
	R	5'-CTCATTGATTCTGCCCTCCCAT-3'
At4g15910	F	5'-ACTCTCCGGTGCCGTTAAATCT-3'
	R	5'-CTCTCTGAGCTCAGCTGGATCA-3'
At4g16060	F	5'-CATTGGAAGGCAAACCTTACACC-3'
	R	5'-CAGACCCTGTGCTGCTTAAATACTC-3'
At4g16180	F	5'-CATCACAGTGCTTTCCTTGACGTA-3'
	R	5'-AACCTCTAGTGCAGTTCCAGC-3'
At4g16280	F	5'-ATGGGGAGAGAGAACGCATAG -3'
	R	5'-TCATCACGCATGAGATAGACATC -3'
At4g16400	F	5'-AAATGGAAGCCATCTTTGCAGAC-3'
	R	5'-GTTGAAAGCCACCAAAGGTGATT-3'
At4g16510	F	5'-GTTTGAGCATAATGGGGTAACCTGT-3'
	R	5'-AGTTTGGTTATAGCCTCATCCA-3'
At4g16840	F	5'-GATCAGCGAGTGGTTCTAGAGTT-3'
	R	5'-TCAACTCCTTAACgCTgCTgACAAA-3'
At4g17050	F	5'-CGA ATC CAA CAC TCT CTC CTT C -3'
	R	5'-GGA GGT AAA CCT GAA CTT GAC ATT -3'
At4g17900	F	5'-AGG ATC AAG AGA ACA CAA TCC G -3'
	R	5'-CTC CGG TCC ACC AGC TCC -3'
At4g18150	F	5'-GGGTGGTGTTCCGGCGTCT -3'
	R	5'-TTGTTTCCGCCACCTCGAG -3'
At4g18230	F	5'-CATTGCTGCTGCTACAGATAACATG-3'
	R	5'-CGAGGATACTTCTTATGCAGTTGTG-3'
At4g18400	F	5'-AAACGTCTACTCCTCCGGCTACA-3'
	R	5'-TCTAACCTCGTCCTTTCTCTTTTGG-3'
At4g18740	F	5'-CCAATCATCTTCATGTTCGAGG-3'
	R	5'-CGTCAAGAATAGCTTTGGTCAG-3'
At4g19140	F	5'-ACTACTGGGCTTCTGTCTTCAAGGT-3'
	R	5'-GAAGTTGCGAAGCCAGAGACAAT-3'
At4g19400	F	5'-GAGCTTGGGACAAATGGGTTACT-3'
	R	5'-GAGAAGCTGAACCAATTGATCCATC-3'
At4g19490	F	5'-GTC ACC TTC GAG ATC ATG T(C/T)A CTA -3'
	R	5'-CCC CAT TAG ATG AAA TGG ATC C -3'
At4g20150	F	5'-CAA TGA GCG CCG TTA CTT TG -3'
	R	5'-TCC ATA ACT AAT CCC GAT CTT CAT -3'
At4g20410	F	5'-CTTCGGATCCTGACAAAATGATG-3'
	R	5'-GCATCTCTTGTCCTTTTGAAGC-3'
At4g21105	F	5'-TTATCTCGTCGATTAATTTCTCTCA-3'
	R	5'-CCATTCGACATGTTGTAGATTCCTG-3'
At4g21720	F	5'-ATG ATA CCG CAG CAA TGG ACG -3'
	R	5'-GAG TCA CTA TCG GCA TCA CAT CC -3'
At4g23100	F	5'-AGG ACC GCA CAG GAA TGC TA -3'
	R	5'- TCC AGG GAC CTC CAT CAG C-3'
At4g23860	F	5'-GGC ATC TGG TGT TTT CGA GGA -3'
	R	5'-TTG CCC GGG AGA AGC TTA CA -3'
At4g24440	F	5'-GAG CCA AGT GAA GAC CAA GGT GTC-3'
	R	5'-CAC AGA ACC TGT AAG TGT GCA GGT G-3'
At4g24680	F	5'-TAG CAC GAC AGG AGA TCG AAG -3'
	R	5'-GCA TTC AGA GAC GAT TTA CTG CC -3'
At4g25140	F	5'- CAA GTC TAG GCA GAT TGC TAA AGC T-3'
	R	5'-CAG CTT CAT CCT TGC ACT GTC -3'
At4g26240	F	5'-CAG CAG TTC ATG TCA CCA TGG GA-3'
	R	5'-AGC AAG CCA TGA TAG CGA TCC A-3'
At4g26840	F	5'-CAC ATC AAT CTC AAG GTC AAG G -3'
	R	5'-ACA GAT TGC CTG TCA CAG TAA GC -3'
At4g27490	F	5'-TGA TGT ATG ACC TTA TCA CAG CTG T -3'
	R	5'-CAA TCA CGC ATG ATC TCT CCA A -3'
At4g28025	F	5'-GCG CCG CCT ATC TTC TTC TT -3'
	R	5'-TGC ATC TTG GTG TCT TCT TAG TCC -3'
At4g28200	F	5'-AGA GAA AGG GTC CAA TGT TCT TCA G-3'
	R	5'-CTT GAC GTA ACA GTT TGC AAG CC-3'
At4g28830	F	5'-CCC AAC TGG TCC TCA CAT TGC T-3'
	R	5'- CAG CTC CTT TCT TCC GTG TAC CA-3'
At4g29660	F	5'-AGT TCG AGA GAT TTG CTG TTT GGG-3'
	R	5'-AGC ATC TGA AGC AAT AGC CTC ACC-3'
At4g30310	F	5'-AGGAACTGG GTC TGT TRG CTG GA -3'
	R	5'- TAA GKG CAG MTA YAA ATG GAG AAC TTG-3'
At4g30790	F	5'-AGC CAG TCT GAG CAG AGA GTT GG -3'
	R	5'-AGC AGT TCT CCA AAT GCG CAC -3'
At4g31130	F	5'- GCC WGC GTC TGG GAC TCC AAT-3'
	R	5'- CAT CCC TGG AGG AAG AGT TYC CAT C-3'
At4g31460	F	5'- AGC CAA ACG CGG TCT CTA CGC-3'
	R	5'- CTC CTG CTT TGT CGA TGC AGC G-3'
At4g31720	F	5'- CAA TCT GGT GAG GCA AAG CAT GA-3'
	R	5'- GCA ACA TCT GCA ACA AAC TTT TGT G-3'
At4g33100	F	5'- GAT TTG CGA AAC GCT TAC CAC AA-3'
	R	5'- ACC TCC AAA ATG CGA GTG AGA AG-3'
At4g33140	F	5'- CCA TTC AGT CTC AGA ATA CCA TGT C-3'
	R	5'- TGT CTT AAA GAA TTC ATG AAC ACG T-3'
At4g33380	F	5'- AGA TGG CGA GGG GAG GAG GA-3'
	R	5'- TCC TCA AAG CTT TTC AAA CGC T-3'
At4g33925	F	5'-TAA CCG AAG AAC AGC TCT CAA TGT C-3'
	R	5'- GAA AGC TTC AGA TCT TTG AGA GCA-3'
At4g34140	F	5'-AGG ATG GTC GTT ACT ACA AGC ATG -3'
	R	5'-GGA ATC CAT TCT CCC TCT TCA AG -3'
At4g34412	F	5'-GGC TGC TGC TCA GAA AGC ACT -3'
	R	5'-TCC GGC AAA CAA TGG CAT C -3'
At4g34700	F	5'- CTT CTG ATC TGC GCG AGA AGT-3'
	R	5'-GCA ATC AGT TTG TCG ATT CTG TC -3'
At4g35000	F	5'-GGC TAA ACA TCC CAA AAT CAC A -3'
	R	5'- CAC TGC TAC CAC ACC AGC AAG -3'
At4g35530	F	5'-CAG AGT AAC TGG TTA TGC CCG TC -3'
	R	5'-CAA TAG GGA TAA ACC TGG AGA CAG -3'
At4g35905	F	5'-GTG TGC CCT CTC TCT AAG CAA CC-3'
	R	5'- CCA AGC ATG GAA TCC CAT CTT T-3'
At4g36960	F	5'-TTA GGG AAC AGG ATC TTG GAA GT -3'
	R	5'-TGT TGT GCC TCC CAG ATC AT -3'
At4g37280	F	5'-CGC CTA CCA TGG TCC TCG C -3'
	R	5'-CTT CCA CTC CTT CTT ACG AAG CTC -3'
At4g37510	F	5'-CTT AGG AAA GAT CGT GAG CCA -3'
	R	5'-ACA CGA TAC ACT TCC GGC ATC -3'
At4g38470	F	5'-TTC ACA GAG ATT TGA AGG CTG C -3'
	R	5'-TGC AAT GGC GTC ATG TAT TCA T -3'
At4g39010	F	5'-TGA AAT CCG TTT CGC AGC TAC C -3'
	R	5'-TAT GAT CTG CAA TCG GAT CAC CT -3'
At4g39350	F	5'-ACT GGT GGT CGA CTC ATT GC -3'
	R	5'-TTT GCA CTG AGG ACA AGC TTG -3'
At4g39690	F	5'-TCA AAG CTG AAC TTG AAC AAA AGG-3'
	R	5'-AGC GCG CAT AGA ATG CCA TA-3'
At5g01160	F	5' - TTCACTTCTGCGTTCGTTGCG
	R	5' - ACAATGAGGAGCTGCACAGATG
At5g01220	F	5' - TTGGCGTAGAAAAGAGTTTGGAGCT - 3'
	R	5' - GTCGTTGCTGCTCTCCAATCATA - 3'
At5g02120	F	5' - CTTTCGACCTTGTCGGCTCAT - 3'
	R	5' - ATGAGACCAATCATGCAAGCTC - 3'
At5g03770	F	5' - CTCAAATGCGACAGAGCACC
	R	5' - ATGATGTGGATGTCGAGGCAC-3'
At5g04920	F	5' - TGGAACGGTGAGGATGGTGG-3'
	R	5' - CCAGCTTGTTCTAATGGGATTC-3'
At5g05920	F	5' - TCTAAACTGTTAGCTCGGCTGG-3'
	R	5' - ATTGGCATTACATATGTGGTGC
At5g06240	F	5'- TTGTGTATCGTAAGGTCTCCGAT -3'
	R	5'- GATCTTCGAAAACAGAGGGCT-3'
At5g07910	F	5'- TGGCCTCCGCGACTCCAAA -3'
	R	5'- CAGGCAAACAGCTGATGCGG -3'
At5g08280	F	5' - CGAACTGCTATCATCAGAATTGG - 3'
	R	5' - CCGTTTATCAAGGCCTCGTC - 3'
At5g09310	F	5' - GAGGAAGCATCGGTGGATTAC - 3'
	R	5' - CGAAAGAAGAGCTGTAAAGACACT - 3'
At5g10070	F	5' - TGTGATGCAAAGAGGTGCAC - 3'
	R	5' - GCAGATAAAGCCTCCACACA - 3'
At5g10460	F	5' -CTCTCCCAGCCAATGAATGG-3'
	R	5' -TCCATTGTAGTTGAAGCACGTC-3'
At5g11640	F	5' -GAAGCTAACACCTATGCAGTTGG-3'
	R	5' -GGGAACCGAGAAACTTCTACACC-3'
At5g11960	F	5' - CGGAATATGAAGTGTGGAAGAAAT - 3'
	R	5' - CTCACCCARAGCAAACATTCC - 3'
At5g12290	F	5' -TATGCTTACAGTGCTTCGGAC-3'
	R	5' -TGTTTGCTGCTGTGGCCTTC-3'
At5g13030	F	5' - TAACCTGGGACCACTCCTTTGTT - 3'
	R	5' - GACCATGCTACAAGCTGAGGATCA - 3'
At5g13190	F	ACTCCTGCTCCTTTCAATTGCC
	R	ATGCAAGCAACAACAGCAGC
At5g13480	F	5'-GATCTTGCATGGCATCCTATTGG -3'
	R	5'-CTCCAGGAGTTGGCGATGC -3'
At5g14920	F	5'- CTGCTTCAAATGAGGA(G/A)TCCAA-3'
	R	5'-AGTCCCACATAAAGACACGCAA -3'
At5g15230	F	5'-GCTTTAGAGGAGTGTTTGGTTCTTT-3'
	R	5'-TGCAGCATTTGTTGCAGAA-3'
At5g15400	F	5' - TGGTTAGTCATGAGTGGTGGGTT - 3'
	R	5' - GGACGACGTTCCGATGCT - 3'
At5g15750	F	5' -GATCCTTTTCGTATTCAGATGACTG-3'
	R	5' -CACGAATGTGTCCTTGCTCTATG-3'
At5g16260	F	5' -GCGCTACATGTTCAGTCCAGC-3'
	R	GCAGCGTGGTTCACTGATCC
At5g17410	F	5'-GACCAATTTGTGGAGTCAAGCTC -3'
	R	5'-ATGTTCCAGTTGTGCCACCAT -3'
At5g17840	F	5' - CGTGCTCTCTTCCTCCTCCT - 3'
	R	5' - CCGTTTAAACATGACTCAGCCTA - 3'
At5g18200	F	5' -TCTTAGCAGGAATCTCGAGACC-3'
	R	5' -TGAAGCATGAGTTTCAGAAGTCC-3'
At5g19150	F	5' - TCCACCCTGTTCTTGAGGAATC - 3'
	R	5' - ACAGCAAGCGGATAGCTGT -3'
At5g19630	F	5' - GCTCTGCTCAAAGGCATAGCTT - 3'
	R	5' - CTGATCCTGCGATTGGTG - 3'
At5g20250	F	5'-TgC ATT gCT TgT ATg AgC CAT AA -3'
	R	5'-TCT gAg AgT AAA CAg CAC AgT CTC C -3'
At5g21070	F	5' - GCGCAGAAATGGACGCTT - 3'
	R	5' - CTTTGAATTTCCAACAGCGAG - 3'
At5g22640	F	5' - ATTGAGGAGTTTCTTCAGTGGGT - 3'
	R	5' - GACATCCATTTCCAACCACTT - 3'
At5g23610	F	5'-CCA AAT gCT (C/T)gC AAA AgC TCT -3'
	R	5'-TTC CAT TAg CTg CTg CTC Cg -3'
At5g24090	F	5' - ATTGTCAGTCTCGTGGCATCAA - 3'
	R	5' - AGACCAAAGCATTACACCTCCATA - 3'
At5g24314	F	5' -CAGAGAGATGATAATGGACGCC-3'
	R	5' -CCACAAACGGAACTCTTTGC-3'
At5g24490	F	5' - TCGTGGGACGGTCCTCTTG - 3'
	R	5' - CACCATGCTTCTTTGTAAACAATGT - 3'
At5g25080	F	5' - GGCTAAACGTGTACAGAGAGAAG - 3'
	R	5' - GCTGCCTGACGGTTTAAGAC - 3'
At5g27380	F	5' - GCTCGTCGTTGGTGACAAAA - 3'
	R	5' - ACCGGTGTAAACCCAAACGAA - 3'
At5g27560	F	5' -GTTTCAGGGTGACTCTCCTCTTG-3'
	R	5' -GCTTGTGCACCTTCATCGTC-3'
At5g27740	F	5'-CTTgCCgTCTCATCTTATgCTg -3'
	R	5'-gCAACgAACTCCAACACTTTCAC -3'
At5g27830	F	5' - CCTGTTTCTTCATCTCCTGATCTC - 3'
	R	5' - GCTTCTAGACTTGCTTTGCTTCC - 3'
At5g28750	F	5' - GTGATTGCTGGCGTCG - 3'
	R	5' - GTCTTAAGCTCAGACTCAAACTCTT - 3'
At5g35320	F	5' - CCACCGATTATGGAGGAAGA - 3'
	R	5' - CAGCTACACCTACATCATGAAGAAATCTAT - 3'
At5g36230	F	5' -TGTTGCCAAAGGGATAGTGC-3'
	R	5' -TTCCTCTGTGACCTTGCTTG-3'
At5g36880	F	5' -CGATTCTCACCGTTGTCTCC-3'
	R	5' -TTCCGGCACCTGAGGGTAG-3'
At5g37480	F	5' - GTSATCAAYMGGAAACTTGGTTC - 3'
	R	5' - CCTCCCAATGTATTTCAGACTTTG - 3'
At5g37630	F	5' -CCGGAGATTGCTCTTTACTGG-3'
	R	5' -CATCGCAGTAGCAGCATCAG-3'
At5g37850	F	5' - ACTGGTCGTGTTCTTAGTATCCAATC - 3'
	R	5' - ATACCCCAACAATTGAAGAGGAA - 3'
At5g41560	F	5' - CCTCACAATTTCAGTCAACATCGT - 3'
	R	5' - GAGGTGGAAGAGTACGGTTGTG - 3'
At5g42320	F	5' - AAGAAGCAAAACTGGTTCGTTTCTT - 3'
	R	5' - CAGTAAGTAACCACGTTGACCTCG - 3'
At5g43430	F	5' - TCGACTACGCCGTCAAGAT - 3'
	R	5' - CCTGTCCTGTTTGATTGCA - 3'
At5g45310	F	5' -ACTTAAGTATGCTGTGGAGAGCTG
	R	5' -GAATACGCTTCTTGAAACCGC
At5g45610	F	5' - GCGGTTTCAATGACGCG - 3'
	R	5' - GATAATTTGAGGTGCGCCAGAT - 3'
At5g47030	F	5'-CCT CCC TTA CgC ATC TgA gCT T -3'
	R	5'-GGG AAT GAT GAC CAT GTC GAC -3'
At5g47040	F	5'-GGGAGTAGCAGCTCGTGCTCT -3'
	R	5'-TCTTAAACTggCgTgACAgTgC -3'
At5g47890	F	5' - GATCCAGCCTCAGATGTGG - 3'
	R	5' - TCCAAGTTTACACACCTCTCCAC - 3'
At5g49510	F	5' -GAAGCAAGGAAGGGTACTGG-3'
	R	5' -CCAACCACAAACACACTGAGTC-3'
At5g50320	F	5' -AGCCTACCAGCATGCGAGC-3'
	R	5' -CGCTTCAGCTGATCTATCCTGC-3'
At5g52980	F	5' -CGTCTTCACCAGTCCCAAAC-3'
	R	5' -AGCGTTTCCACAAGCATCG-3'
At5g53920	F	5' - TGCACCTTACCTCTCAGTTCGTA - 3'
	R	5' - CTCGGCGATTTCAACAGGCT - 3'
At5g54750	F	5' -TTCACGTTGACGTATGGTGC-3'
	R	5' -CCAGCTTGACACTGATGCAG-3'
At5g58730	F	5' -CATTGTTAGGGAACCTCTTTGG-3'
	R	5' -CTGCTTCTTCCTTCTCTGTACCTC-3'
At5g59140	F	5' - CGGTGAAGTTGATAAGCATGGA - 3'
	R	5' - TCCAGAGTCAGTTCAGGCTC - 3'
At5g63520	F	5' -GGAACATCGTCTGCAATCG-3'
	R	5' -GTAGCCAATGGTCAACAGTATAGC-3'
At5g63905	F	5' - CAGCGTAAGGAAGAAGAGAGAC - 3'
	R	5' - CCATCACTATGTCATTTGCCA - 3'
At5g65220	F	5' -CAGAGCGAAGACGACGGAG-3'
	R	5' -GTCAAGTTTCCTCGACAACCT-3'
At5g66290	F	5' -TTGAGCTCTTCTCCATTTACCG-3'
	R	5' -GCAGTTGTTGATCACCTCTGTC-3'
At5g67590	F	5' -GTGGAGTCGGATTACAAGCGTG-3'
	R	5' -CCAGCCATGACGCTCAGCA-3'
